# Supplementary material for: Non-technical skills of Norwegian medical students at different training sites: a comparative, observational cohort study
Source: BMC Med Educ. 2024 Jun 4;24:616. doi: 10.1186/s12909-024-05597-7 (PMC11149186; doi:10.1186/s12909-024-05597-7)
Supplement: Supplementary file 1 — Supplementary Material 1. [file 12909_2024_5597_MOESM1_ESM.xlsx]

## Sheet: Ark1
		Elements													Category				Overall global rating
		Team communication	Establish mutual understanding	Patient communication	Situational assessment	Understanding of team members' roles	Attentiveness	Professional modesty	Flexibility	Efficient use of team members	Decision analysis	Uncertainty management	Leadership	Prioritization	Communication	Situation awareness	Teamwork	Decision making
Finnmark
Student 1	Rater 1	2	2	2	3	3	3	3	3	3	3	3	3	3	2	3	3	3	3
	Rater 2	4	3	4	3	3	3	3.5	3.5	3.5	3.5	4	4	3.5					4.5
	Rater 3	3	2	3	2	2	3	3	3	4	2	3	3	2	3	2	3	3	4
	Rater 4	3	4	4	3	2	5	5	4	4	3	4	4	4	4	3	4	4	4
	Rater 5	3	3	2	2	3	3	2	2	3	2	2	3	2	2	2	3	3	3
	Rater 6	3	3	3	3	4	4	4	4	3	3	3	4	4	3	4	4	4	5
	Rater 7	3	3	4	2	3	3	3	3	4	3	3	2	3					3
	Rater 8	4	4	2	3	3	4	3	4	4	3	4	4	4	4	3	4	4	5
	Rater 9
Student 3	Rater 1	4	4	4	4	5	5	4	5	5	5	5	5	5	4	5	5	5	6
	Rater 2	3	3	2.5	3	2.5	3	3	3	3	3	2.5	3	3					3.5
	Rater 3	3	3	3	2	2	3	2	3	3	3	2	3	2	3	2	3	2	4
	Rater 4	3	4	4	4	3	4	3	4	3	4	4	4	3	4	4	3	4	4
	Rater 5	4	4	4	4	2	4	4	3	4	4	4	4	3	4	4	4	4	6
	Rater 6	4	4	4	4	4	4	4	4	3	4	4	4	4	4	4	4	4	6
	Rater 7	3	4	4	3	3	4	4	4	3	3	4	3	3	4	3	4	3	4
	Rater 8	4	4	4	5	5	4	5	4	4	5	4	4	3	4	5	4	4	6
	Rater 9
Student 4	Rater 1	3	3	2	3	3	3	3	3	3	2	2	2	3	3	3	3	2	3
	Rater 2	3	3	3	3	2	3	3	3	3	3	3	3	3					4
	Rater 3	1	2	2	1	1	1	2	1	2	1	1	2	1	2	1	2	1	3
	Rater 4	4	3	3	3	4	4	4	4	3	4	4	4	3	3	4	4	4	3
	Rater 5	2	2	3	3	3	3	3	2	2	3	2	2	2	2	3	3	2	3
	Rater 6	4	4	4	4	4	4	4	4	4	4	4	3	3	4	4	4	3	5
	Rater 7	3	3	4	3	2	2	3	2	2	3	2	2	2
	Rater 8	4	3	3	4	3	3	4	3	4	3	3	4	2	3	3	4	3	4
	Rater 9
Student 6	Rater 1	4	4	5	5		4	5	4	4	5	4	4	5	4	4.5	4	4.5	6
	Rater 2	3	2	3	3	2	3	3	3	3	3	3	2.5	3					3
	Rater 3	3	2	3	3	2	3	3	3	2	3	2	2	3	3	3	3	3	4
	Rater 4	4	4	5	5	4	5	5	4	4	4	4	5	4	4	5	4	4	6
	Rater 5	3	2	3	4	3	4	3	3	3	3	3	3	3	3	3	3	3	4
	Rater 6	3	3	3.5	3	3	3	4	4	4	4	3	3	3	3	3	4	3	4
	Rater 7	2	3	4	3	2	3	3	3	3	3	3	3	3					4
	Rater 8	4	4	5	5	3	4	4	4	4	5	5	4	4	4	4	4	5	6
	Rater 9
Student 10	Rater 1	4	4	4	4	4	4	4	4		4	4	5	5	4	4	4	4.5	4.5
	Rater 2	3		3	3		2	3	2	2.5	2.5		2.5	2					2.5
	Rater 3	1	2	4	3	1	2	3	2	2	2	1	2	2	2	2	2	2	3
	Rater 4	4	3	5	4	3	4	4	4	3	4	4	3	3	4	4	4	4	4
	Rater 5	3	3	4	4	3	3	3	2	3	2	2	2	2	3	3	3	2	4
	Rater 6	4	2.5	2.5	3	3	3	3	3	3	3	4	3	3	3	3	3	3	4
	Rater 7	2	2	3	2	2	3	3	3	2	2	3	2	2					3
	Rater 8	2	2	4	3	2	2	4	4	2	4	2	2	2	2	2	3	2	3
	Rater 9
Student 15	Rater 1	5	5	5	5	5	5	5	5	5	5	5	5	5	5	5	5	5	7
	Rater 2	3	3.5	3	3	2.5	3	3	3	3.5	3	3.5	3	3					4
	Rater 3	5	4	5	4	3	4	4	4	4	3	3	4	3	5	4	4	3	6
	Rater 4	5	5	5	5	5	5	5	5	5	5	5	5	5	5	5	5	5	6
	Rater 5	2	2	3	2	2	3	3	2	3	3	2	3	2	3	3	3	3	4
	Rater 6	4	4	4	4	4	4	4	4	4	4	4	4	4	4	4	4	4	6
	Rater 7	3	3	4	4	3	3	3	4	4	4	3	3	3					5
	Rater 8	5	5	5	5	4	5	4	5	4	4	5	5	5	5	5	4	5	7
	Rater 9
Student 18	Rater 1	5	5	4	4	4	5	4	4	4	4	4	4	4	5	4	4	4	4.5
	Rater 2	2		3	2.5		3	3	3	3	3	3	3	3					3.5
	Rater 3	1	1	3	1	2	1	2	2	1	1	1	1	1	2	1	2	1	3
	Rater 4	4	4	5	4	5	5	5	5	5	5	5	4	4	4	5	5	4	5
	Rater 5	4	3	4	4	4	4	4	4	3	4	4	4	4	4	4	4	4	6
	Rater 6	4	4	4	4	4	4	4	4	4	4	4	4	4	4	4	4	4	5
	Rater 7	3	2	4	3	3	3	3	3	3	3	4	3	3					4
	Rater 8	4	3	3	4	4	4	5	4	3	4	4	3	4	4	4	4	4	5
	Rater 9
Student 22	Rater 1	4	4	4	4	4	4	4	4	4	4	4	4	4	4	4	4	4	6
	Rater 2	2	3	3	3	2	3	3	3	3	3	3	3	3					4
	Rater 3	4	4	4	4	4	4	4	4	4	5	4	4	5	4	4	4	5	6
	Rater 4	4	3	5	5	5	5	5	5	4	5	5	5	5	4	5	5	5	6
	Rater 5	5	4	4	5	4	5	4	4	5	4		4	5	5	5	5	5	7
	Rater 6	4	4	3	4	4	4	4	4	4	4	4	4	4	4	4	4	4	5
	Rater 7	3	3	4	3	3	2	3	3	2	3	3	1	3					4
	Rater 8	4	5	5	4	3	4	4	4	3	4	3	4	5	4	3	4	5	5
	Rater 9
Tromsø
Student 2	Rater 1	4	4	4	4	4	4	4	4	4	4	4	4	4	4	4	4	4	6
	Rater 2	3	3	3	2	2.5	3	3	3	3	3	3	3	3					4
	Rater 3	4	4	4	4	4	4	5	4	4	4	4	5	5	4	4	4	5	6
	Rater 4	4	4	5	5	4	5		4	5	4	5	5	5	4	5	4	5	5
	Rater 5	3	3	3	3	3	3	3	3	3	2		3	2	3	3	3	2	3
	Rater 6	3	2	4	4	4	3	3	3	2	3	3	2	3	3	4	3	3	4
	Rater 7	4	4	4	4	3	4		4	4	4		4	4
	Rater 8	4	4	5	5	5	5	5	4	4	4	5	5	4	4	5	4	5	6
	Rater 9
Student 5	Rater 1	3	3	2	3	3	2	2	2	2	2	2	2	2	3	2	2	2	2
	Rater 2	3	3	3	3	2	3	3	3	3	2.5	3	3	3					3.5
	Rater 3	2	3	2	2	2	2	2	2	2	3	2	3	3	2	2	2	3	3
	Rater 4	4	3	3	3	4	4	4	5	5	5	5	4	4	3	4	5	5	5
	Rater 5	2	2	3	2	2	3	3	2	2	2	2	2	2	2	2	3	2	3
	Rater 6	2	2	2.5	2	2	3	2	2	2	2	2	2.5	2.5	2	2	2	2	2
	Rater 7	4	3	3	3	3	4	3	3	3	3	3	4	3					4
	Rater 8	3	2	3	4	2	4	4	4	3	4	4	3	4	3	4	3	4	5
	Rater 9
Student 7	Rater 1	1	1	1	2	1	2	1	1	1	1	1	1	1	1	2	1	1	1
	Rater 2	2	3	2	2	2	2	3	2.5	2	1.5	1.5	2	2					2
	Rater 3	1	3	1	2	1	1	2	1	1	1	1	1	1	2	1	1	1	2
	Rater 4	3	3	4	3		4	4	4	5	3	4	3	3	3	4	4	3	4
	Rater 5	2	2	1	3	3	3	3	2	3	4	2	2	4	3	3	2	3	3
	Rater 6	2	2	3	2	2	2	2	2	2	2	2	2	3	2	2	2	2	2
	Rater 7	2	3	2	3	2	3	2	2	4	3	2	3	2					3
	Rater 8	2	2	1	3	2	3	3	2	2	3	2	2	4	2	3	2	2	2
	Rater 9
Student 8	Rater 1	5	4	4	5	5	5	4	5	5	4	4	4	4	4	5	5	4	5
	Rater 2	3	3.5	3	3	3	3.5	3	3.5	3	3	3	3	3					4
	Rater 3	3	3	3	3	2	3	3	3	3	4	2	3	4	3	3	3	4	4
	Rater 4	5	5	5	5	4	5	4	4	5	4	4	5	4	5	5	4	4	6
	Rater 5	5	4	4	3	3	4	3	3	4	3		4	3	4	4	4	3	5
	Rater 6	3	3	4	3	3	4	4	3	4	3	3	3	4	3	3	4	3	3
	Rater 7	4	4	4	4	4	4	4	4	4			5	4					6
	Rater 8	5	4	3	4	2	4	4	3	4	4	4	4	5	4	3	4	5	4
	Rater 9
Student 11	Rater 1	5	5	4	4	4	5	4	5	0	5	5	5	5	5	4	4.5	5	6
	Rater 2	3	2	3	3		3	3	3	3	3	3	2.5	3					3
	Rater 3	2	1	3	2	2	2	2	2	1	3	1	1	2	2	2	2	1	3
	Rater 4
	Rater 5	2	2	4	4	2	3	3	2	2	3	2	2	3	3	3	3	3	4
	Rater 6	4	3	4	4	4	4	4	4	4	4	4	4	4	4	4	4	4	6
	Rater 7	4	4	4	3	3	3	3	4	4	4	4	4	3					5
	Rater 8	3	4	4	4	2	4	3	4	3	4	4	4	4	4	4	3	4	5
	Rater 9
Student 14	Rater 1	2	2	3	2	2	2	3	3	2	3	2	1	2	2	2	3	2	2
	Rater 2	3	3	3	3	3	3	3	3	3	3	3	3	3					3.5
	Rater 3	2	1	2	3	3	2	2	2	2	2	2	3	3	2	3	2	3	4
	Rater 4	4	4	5	4	5	5	5	3	5	4	3	4	3	4	5	4	4	5
	Rater 5	3	2	4	3	3	3	3	2	2	2	3	3	2	3	3	4	3	4
	Rater 6	3	2	3	2	3	3	3	2	2	2	3	3	2	2.5	3	2	3	3
	Rater 7	4	3	3	4	3	4	3	3	4	3	3	3	4					4
	Rater 8	1	3	2	1	2	3	3	2	3	2	2	2	2	2	3	2	2	5
	Rater 9
Student 19	Rater 1	4	5	2	4	4	4		4	4	4	4	4	3	4	4	4	4	4
	Rater 2	1	3	2.5	3	1.5	3	3	2.5	3	3	3	2	3					3
	Rater 3	1	1	1	1	1	1	1	1	2	2	1	2	1	1	1	1	2	2
	Rater 4	4	4	4	5	5	5	4	5	5	4	5	5	5	4	5	5	5	6
	Rater 5	2	3	2	2	3	2	2	2	3	3	2	2	2	2	3	3	2	3
	Rater 6	4	4	3	4	4	4	4	4	4	4	4	3	4	4	4	4	4	4
	Rater 7	3	3	4	3	3	3	3	3	4	3	3	3	2					3
	Rater 8	4	4	2	3	2	4	4	4	4	3	3	3	3	3	3	4		4
	Rater 9
Student 23	Rater 1		2	2	2										2	2			2.5
	Rater 2	3	3	3	3	1.5	3		3	3	3		3	3					4
	Rater 3	3	3	4	2	2	2	2	1	2	1	1	2	2	3	2	2	2	3
	Rater 4	4	3	4	4	3	5	4	3	3	3	3	3	4	4	4	3	3	4
	Rater 5	2	2	3	3	3	3	3	3		3	2	2	3	2	3	3	2	3
	Rater 6	4	2	3	4	3	4	4	4	3	3	4	3	4	3	4	4	3	5
	Rater 7	2	3	3	3	2	2	3	3	4	3	3	2	2					3
	Rater 8	2	3	4	3	3	3	3	3	2	4	3	3	3	3	3	2	3	4
	Rater 9
Bodø
Student 9	Rater 1	2	2	1	2	2	2	2	2	3	2	2	1	3	2	2	2	2	2
	Rater 2	2.5	2.5	2.5	2.5	3	2.5	2.5	3	3	2.5	2.5	2.5	2.5					2.5
	Rater 3	2	1	1	2	1	2	1	1	2	1	1	1	1	1	2	1	1	2
	Rater 4	4	3	5	3	4	4	4	3	4	3	3	3	3	4	4	4	3	4
	Rater 5	3	2	3	2	3	3	2	2	2	3	2	2	3	3	3	2	3	4
	Rater 6	2	2	2	3	3	3	3	3	2	2	2.5	2	3	2	3	3	2	3
	Rater 7	3	3	3	4	4	3	4	4	4	2	2	3	2
	Rater 8	2	3	2	3	2	3	2	3	2	3	4	3	2	2	3	2	3	3
	Rater 9
Student 12	Rater 1	2	3	1.5	2	2	3	2	2	2	2	2	1	1	2	2	2	1.5	2
	Rater 2	3	3.5	3	0	0	3	3.5	3.5	3.5		3.5	3	3					3.5
	Rater 3	1	2	2	2	2	1	2	2	2	3	2	2	2	2	2	2	2	3
	Rater 4	4	5	5	4	4	4	4	5	5	4	5	5	5	5	4	5	5	6
	Rater 5	3	3	3	4	3	3	3	3	3	3	3	3	4	3	3	3	3	5
	Rater 6	3	2	3	3	2.5	3	2	3	3	2	3	3	3	3	3	3	3	4
	Rater 7	3	4	3	4	4	4	4	3	3	4	3	4	3					5
	Rater 8	3	4	4	3	3	4	3	3	4	3	3	4	4	4	3	3	3
	Rater 9
Student 13	Rater 1	3	4	2	3	2	3	3	2	2	5	2	1	2	3	3	2	2	2.5
	Rater 2	2.5	3	3	3	3	3	3	3	3	2.5	2.5	3	3					3
	Rater 3	3	2	3	2	2	3	3	2	2	2	2	2	2	3	2	2	2	3
	Rater 4	5	5	5	4	4	5	4	4	5	4	4	4	4	5	4	4	4	6
	Rater 5	4	4	4	3	3	3	3	2	3	2	3	2	3	3	3	3	2	3
	Rater 6	3	4	4	4	3	3	3	3	3	3	3	4	3	4	3	3	3	4
	Rater 7	5	5	5	5	5	5	4	4	5	4	4	5	5					6
	Rater 8	4	4	3	4	2	4	4	3	4	4	3	4	4	4	4	4	4	6
	Rater 9
Student 16	Rater 1	1		1									1		1			1	1
	Rater 2	3	2	3	3	3	3	3	2	3	2	2	2	2.5					2.5
	Rater 3	2	2	2	2	1	2	2	1	2	2	2	2	2	2	2	2	2	3
	Rater 4	5	5	5	5	5	5	5	5	5	4	4	5	5	5	5	5	5	5
	Rater 5	3	3	2	3	3	3	2	2	3	3	2	2	3	3	3	2	2	4
	Rater 6	4	4	4	4	4	4	4	4	4	4	4	4	4	4	4	4	4	6
	Rater 7	3	3	3	3	4	3	3	3	3	2	3	3	3					4
	Rater 8	4	3	3	4	3	3	4	2	3	4	3	3	3	3	3	3	3	4
	Rater 9
Student 17	Rater 1	1	2	1	2	1	1	1	1	1	1	1	1	1	1	1	1	1	1
	Rater 2	1		1	1	1	3	3		3	1	2	1	2.5					2
	Rater 3	2	3	5	3	2	2	2	2	2	1	2	1	2	4	2	2	2	4
	Rater 4	3	3	3	4	4	3	4	4	4	3	3	2	3	3	4	4	3	3
	Rater 5	1	1	1	3	2	2		1	2	1	1	1	1	1	2	2	1	2
	Rater 6	4	4	4	4	4	4	4	4	4	3	4	4	4	4	4	4	4	6
	Rater 7	2	2	2	3	3	3	4	3	4	3	2	2	2					3
	Rater 8	1	2		1	1			1	2	1	2	1	2	2	1	1	2	1
	Rater 9
Student 20	Rater 1	2	4	2	3	2	2	2	2	2	2	2	1	1	3	2	2	1.5	2
	Rater 2	2	1.5	2	2	2	3	3	2	3	2	2	2	2					2
	Rater 3	1	2	1	2	1	1	2	1	2	1	1	2	1	1	1	2	1	2
	Rater 4	5	5	4	4		3	4	4	4	4	4	3	3	5	4	4	3	4
	Rater 5	2	2	3	2	4	3	3	2	3	3	2	2	2	2	2	3	2	3
	Rater 6	3	3	3	3	3.5	4	4	4	4	3	3	3	3	3	3	4	3	3
	Rater 7	3	3	3	3	4	4	4	3	4	4	3	4	3					5
	Rater 8	2	2	1	2	2	3	4	3	2	3	3	2	2	2	2	3	2	2
	Rater 9
Student 21	Rater 1	2	4	2	4					2	3	1	2	1	3	4	2	2	2
	Rater 2
	Rater 3	3	3	1	2	3	3	3	2	3	4	3	4	4	3	3	3	4	4
	Rater 4	5	4	4	5	4	5	5	5	5	5	5	5	5	4	5	5	5	6
	Rater 5	4	4	4	3	4	4	3	3	3	3	3	3	4	4	4	3	3	5
	Rater 6	5	5	5	5	5	5	5	5	5	5	5	5	5	5	5	5	5	7
	Rater 7	4	3	3	4	3	3	3	3	4	3	3	4	4					4
	Rater 8
	Rater 9
Student 24	Rater 1	2	1	1							1	1	1	1	1			1	1.5
	Rater 2	2	3	1		1			2	3		0	2	0					2.5
	Rater 3	2	3	2	3	2	2	2	2	3	1	2	2	2	2	2	2	2	3
	Rater 4	4	5	4	4	5	5	4		3	4	4	4	4	4	5	4	4	5
	Rater 5	4	3	2	4	3	3	3	2	2	3	2	3	3	3	4	3	3	3
	Rater 6	3	4	3	4	3	3	4	4	4	4	4	4	3.5	3	3	4	4	4
	Rater 7	3	3	2	3	3	2	3	3	4	3	3	3	3					3
	Rater 8	3	4	2	4	3	4	4	4	3	4	4	4	4	3	4	4	4	5
	Rater 9
